# Supplementary material for: Cerebrospinal Fluid Alpha-Synuclein Improves the Differentiation between Dementia with Lewy Bodies and Alzheimer’s Disease in Clinical Practice
Source: Int J Mol Sci. 2022 Nov 4;23(21):13488. doi: 10.3390/ijms232113488 (PMC9654229; doi:10.3390/ijms232113488)
Supplement: Supplementary file 1 [file ijms-23-13488-s001.zip]

Archive with 1 entries (1 files):
- ijms-2000921-supplementary.pdf
